# Supplementary material for: Fucoxanthin Exerts Anti-Tumor Activity on Canine Mammary Tumor Cells via Tumor Cell Apoptosis Induction and Angiogenesis Inhibition
Source: Animals (Basel). 2021 May 23;11(6):1512. doi: 10.3390/ani11061512 (PMC8224559; doi:10.3390/ani11061512)
Supplement: Supplementary file 1 [file animals-11-01512-s001.zip]

Archive with 1 entries (1 files):
- animals-1202644-supplementary.pdf
